# Supplementary material for: Caveolin-1 Expression in the Dorsal Striatum Drives Methamphetamine Addiction-Like Behavior
Source: Int J Mol Sci. 2021 Jul 30;22(15):8219. doi: 10.3390/ijms22158219 (PMC8348638; doi:10.3390/ijms22158219)
Supplement: Supplementary file 1 [file ijms-22-08219-s001.zip]

Archive with 1 entries (1 files):
- ijms-1278177-supplementary.pdf
